# Supplementary material for: Investigation of the In Vivo, In Vitro, and In Silico Wound Healing Potential of Pinctada martensii Purified Peptides
Source: Mar Drugs. 2022 Jun 26;20(7):417. doi: 10.3390/md20070417 (PMC9325270; doi:10.3390/md20070417)
Supplement: Supplementary file 1 [file marinedrugs-20-00417-s001.zip]

Archive with 1 entries (1 files):
- marinedrugs-1733167-supplementary.pdf
